# Supplementary material for: Construction of a prognostic model with histone modification-related genes and identification of potential drugs in pancreatic cancer
Source: Cancer Cell Int. 2021 Jun 5;21:291. doi: 10.1186/s12935-021-01928-6 (PMC8178883; doi:10.1186/s12935-021-01928-6)
Supplement: Supplementary file 1 — Additional file 1: Table S1. Clinical information of samples in TCGA entire dataset. [file 12935_2021_1928_MOESM1_ESM.txt]

status	life_span	riskScore	risk	gender	age	AJCC_stage	Grade	T	N	M
TCGA-2J-AAB1	1	2.2	1.84582058410451	high	1	65	2	3	T3	N1	M0
TCGA-2J-AAB4	0	24.3	1.53398024879137	high	1	48	2	2	T2	N1	M0
TCGA-2J-AAB6	1	9.76666666666667	2.13819833576625	high	1	75	2	2	T3	N0	M0
TCGA-2J-AAB8	0	2.66666666666667	0.67174325491677	low	1	71	2	3	T3	N1	M0
TCGA-2J-AAB9	1	20.9	1.16956604433022	high	2	70	2	1	T3	N1	M0
TCGA-2J-AABA	1	20.2333333333333	1.54585131918686	high	1	55	2	2	T3	N1	M0
TCGA-2J-AABE	0	22.5333333333333	0.879337986908995	low	1	73	2	2	T3	N0	M0
TCGA-2J-AABF	1	23.0333333333333	0.352732586543931	low	1	73	2	3	T3	N1	M0
TCGA-2J-AABH	0	42.9	0.843156926150371	low	1	61	2	3	T3	N0	M0
TCGA-2J-AABI	0	32.3	0.583951064487625	low	2	55	2	3	T3	N0	M0
TCGA-2J-AABK	0	16.1333333333333	0.88031812230052	low	1	71	2	2	T3	N1	M0
TCGA-2J-AABO	0	14.6666666666667	0.872744530155467	low	1	43	2	2	T3	N1	M0
TCGA-2J-AABP	0	15.4333333333333	0.274288049454116	low	2	58	2	4	T3	N1	M0
TCGA-2J-AABR	0	14.6	1.03000779066178	high	2	60	2	3	T3	N0	M0
TCGA-2J-AABT	0	10.6333333333333	0.543570255956866	low	2	72	2	2	T3	N1	M0
TCGA-2J-AABU	1	9.23333333333333	2.66184965626298	high	1	56	2	3	T3	N1	M0
TCGA-2J-AABV	1	21.7333333333333	0.986161492241921	low	1	74	2	4	T3	N1	M0
TCGA-2L-AAQA	1	4.76666666666667	1.30999490914928	high	1	76	2	2	T3	N1	MX
TCGA-2L-AAQE	1	22.8	2.35461046076536	high	1	56	2	2	T3	N1	M0
TCGA-2L-AAQI	1	3.43333333333333	1.48275902999994	high	1	66	2	3	T3	N1	MX
TCGA-2L-AAQJ	1	13.1333333333333	1.0723528421168	high	2	49	3	2	T4	N0	MX
TCGA-2L-AAQL	1	9.73333333333333	0.740683397438525	low	1	82	2	3	T3	N1	MX
TCGA-2L-AAQM	0	46.1	0.0791253682315274	low	1	52	2	1	T3	N1	MX
TCGA-3A-A9I7	0	44.1	0.985098700076159	low	1	45	2	2	T3	N1	MX
TCGA-3A-A9I9	1	21.1333333333333	0.595899825271061	low	1	67	2	2	T3	N0	MX
TCGA-3A-A9IB	1	7.46666666666667	2.1917150003858	high	2	69	2	3	T3	N1	MX
TCGA-3A-A9IC	1	24.6	1.92611174433976	high	2	61	2	2	T3	N1	MX
TCGA-3A-A9IH	0	34.0333333333333	1.81596277278504	high	2	66	1	2	T1	N0	MX
TCGA-3A-A9IJ	0	61.8	0.343424916105533	low	1	65	1	1	T2	N0	MX
TCGA-3A-A9IL	0	91.3666666666667	0.258362724528148	low	2	39	1	1	T1	N1	MX
TCGA-3A-A9IN	0	69.4666666666667	0.0741690517044159	low	2	62	1	2	T2	NX	MX
TCGA-3A-A9IR	0	51.4	0.186166598554567	low	2	64	1	1	T2	N0	MX
TCGA-3A-A9IS	0	33.2666666666667	0.260684689826401	low	1	67	1	1	T2	N0	MX
TCGA-3A-A9IU	1	15.2666666666667	2.18294445585642	high	1	65	2	3	T3	N1	MX
TCGA-3A-A9IV	0	36.7666666666667	0.155118961727989	low	2	59	1	1	T2	N0	MX
TCGA-3A-A9IX	0	34.5666666666667	0.821352730587885	low	1	40	1	2	T1	N0	MX
TCGA-3A-A9IZ	1	10.2666666666667	1.00914609779505	high	1	47	2	2	T3	N1	MX
TCGA-3A-A9J0	0	24.7666666666667	0.857994136801381	low	1	75	2	2	T3	N1	MX
TCGA-3E-AAAY	0	76.1666666666667	0.339820196713808	low	1	67	2	3	T3	N1	MX
TCGA-3E-AAAZ	1	72.7	0.840440810315543	low	1	71	2	2	T3	N0	MX
TCGA-F2-6879	1	11.1333333333333	2.14468178997188	high	1	57	2	2	T3	N1	M0
TCGA-F2-6880	0	9.83333333333333	0.586053608038368	low	1	70	2	1	T3	N1	M0
TCGA-F2-7273	1	19.7333333333333	0.83428676198246	low	1	54	2	3	T3	N1	M0
TCGA-F2-7276	1	7.2	1.00272137661267	high	1	64	2	1	T3	N1	M0
TCGA-F2-A44G	1	7.76666666666667	1.71840625592886	high	2	79	2	2	T3	N1	M0
TCGA-F2-A44H	0	19.5333333333333	0.845728883809716	low	1	65	2	2	T3	N0	M0
TCGA-F2-A7TX	1	3.16666666666667	2.96450503336428	high	1	77	2	3	T3	N1	M0
TCGA-F2-A8YN	0	17.2333333333333	3.86484990382965	high	1	76	2	2	T3	N0	M0
TCGA-FB-A4P5	1	5.96666666666667	0.828293280288225	low	2	69	2	2	T3	N1	MX
TCGA-FB-A4P6	0	25.5666666666667	0.45209711036727	low	1	54	2	1	T3	N1	MX
TCGA-FB-A545	1	24.4	0.675143873468138	low	2	72	2	2	T3	N1	M0
TCGA-FB-A5VM	1	16.6	1.1328345241448	high	1	74	1	3	T2	N0	M0
TCGA-FB-A78T	1	12.5	0.642213083885359	low	2	71	2	2	T3	N1	M0
TCGA-FB-A7DR	1	11.7666666666667	0.695379523964682	low	1	48	2	2	T3	NX	M0
TCGA-FB-AAPP	1	16.1666666666667	0.32547248331787	low	1	71	2	3	T3	N1	MX
TCGA-FB-AAPQ	1	37.6666666666667	0.574810208040694	low	1	65	2	2	T3	N1	MX
TCGA-FB-AAPS	0	7.6	0.76024378810653	low	2	62	2	2	T2	N1	MX
TCGA-FB-AAPU	1	12.7	0.335072476577731	low	2	41	2	2	T3	N0	MX
TCGA-FB-AAPY	1	35.3	0.815867165274412	low	1	71	2	2	T2	N1	MX
TCGA-FB-AAPZ	0	23.8666666666667	1.10784438113474	high	1	54	2	3	T2	N1	MX
TCGA-FB-AAQ0	1	15.7666666666667	0.769318941854631	low	1	68	2	3	T3	N0	MX
TCGA-FB-AAQ1	1	4.1	0.923901885603117	low	1	49	2	2	T3	N1	MX
TCGA-FB-AAQ2	1	5.1	2.05798685003529	high	2	81	2	3	T3	N1	MX
TCGA-FB-AAQ3	1	1.03333333333333	5.18188861831596	high	2	65	2	2	T3	N1	MX
TCGA-FB-AAQ6	1	8.13333333333333	1.83725595826729	high	1	85	1	2	T1	N0	MX
TCGA-H6-8124	0	13.0666666666667	1.18760743400852	high	2	56	2	3	T3	N1	M0
TCGA-H6-A45N	1	13.2333333333333	0.549514103779741	low	2	88	2	3	T3	N1	MX
TCGA-H8-A6C1	0	22.3666666666667	0.246537665356757	low	1	53	2	2	T3	N0	MX
TCGA-HV-A5A3	1	4.26666666666667	0.660374460310658	low	1	50	2	2	T3	NX	MX
TCGA-HV-A5A4	0	7.73333333333333	0.925681469673097	low	2	72	2	2	T3	N0	MX
TCGA-HV-A5A5	0	9.63333333333333	0.336453528050702	low	2	61	2	2	T3	N1	M0
TCGA-HV-A5A6	1	67.8333333333333	1.22928806600997	high	2	65	2	1	T3	N1	M0
TCGA-HV-A7OL	0	8.4	1.09665410902065	high	1	70	2	2	T3	N0	MX
TCGA-HV-AA8V	0	30.6666666666667	0.737631397705279	low	1	50	2	3	T3	N1	MX
TCGA-HV-AA8X	1	17.7333333333333	1.44753201653485	high	2	75	2	2	T2	N1	MX
TCGA-HZ-7289	1	22.0333333333333	0.741462769067983	low	1	77	2	1	T3	N1	MX
TCGA-HZ-7918	0	32.3	0.912780111490949	low	1	72	2	3	T3	N1	M0
TCGA-HZ-7919	1	19.7666666666667	2.82482931008014	high	2	52	2	2	T3	N1	M0
TCGA-HZ-7920	1	7.86666666666667	1.4429017975429	high	1	71	1	2	T2	N0	MX
TCGA-HZ-7922	0	0.133333333333333	1.68912967970399	high	2	61	2	1	T3	N1	MX
TCGA-HZ-7923	0	10.4666666666667	0.853701561816032	low	1	65	2	2	T3	N0	MX
TCGA-HZ-7924	0	28	0.820578947814383	low	2	60	2	2	T3	N0	MX
TCGA-HZ-7925	1	20.4666666666667	2.09552483686692	high	1	66	2	2	T3	N1	MX
TCGA-HZ-7926	1	17.2666666666667	1.85281169168421	high	1	57	2	1	T3	N1	MX
TCGA-HZ-8001	0	23.5333333333333	1.4708910239994	high	1	69	3	2	T4	N0	MX
TCGA-HZ-8002	1	12.2	0.607521080505066	low	1	61	2	2	T3	N1	MX
TCGA-HZ-8003	1	19.8666666666667	0.810899765942172	low	2	65	2	2	T3	N1	MX
TCGA-HZ-8005	1	4	0.93173245601201	low	1	81	2	3	T3	N1	MX
TCGA-HZ-8315	1	9.96666666666667	2.59540750694396	high	2	54	2	2	T3	N0	MX
TCGA-HZ-8317	1	12.6	0.963367448249951	low	2	69	2	1	T3	N1	MX
TCGA-HZ-8519	0	15.1333333333333	0.737629397253749	low	1	73	1	3	T1	N0	MX
TCGA-HZ-8636	1	18.1666666666667	1.11247974087525	high	2	58	4	3	T3	N0	M1
TCGA-HZ-8637	1	17.2333333333333	0.61503893638813	low	2	76	2	3	T3	N1	MX
TCGA-HZ-A49G	0	22	0.656300862496555	low	2	58	2	2	T2	N1	MX
TCGA-HZ-A49H	0	16.3666666666667	0.709577867020619	low	2	68	2	2	T3	N1	MX
TCGA-HZ-A49I	1	10.2666666666667	0.511223254395381	low	1	77	2	2	T3	N1	MX
TCGA-HZ-A4BH	0	6.46666666666667	0.914039517959917	low	1	75	2	3	T3	N1	MX
TCGA-HZ-A4BK	0	21.9	0.639060017132451	low	1	72	2	3	T3	N1	MX
TCGA-HZ-A77O	1	5.33333333333333	1.68175248490298	high	2	77	2	2	T2	N1	MX
TCGA-HZ-A77P	0	11	0.471572929398696	low	1	77	2	1	T3	N1	MX
TCGA-HZ-A77Q	0	1.1	1.46889886154972	high	2	55	2	2	T3	N1	MX
TCGA-HZ-A8P1	0	0.233333333333333	0.731086787611296	low	1	81	1	1	T2	N0	MX
TCGA-HZ-A9TJ	0	20.1	0.792254244539485	low	1	70	4	2	T3	N0	M1
TCGA-IB-7644	1	13.1333333333333	1.96801814883938	high	2	65	4	2	T3	N1	M1
TCGA-IB-7645	1	50.0333333333333	0.647489671409907	low	2	44	2	1	T3	N1	M0
TCGA-IB-7646	1	4.83333333333333	2.79311189618314	high	1	60	2	2	T3	N1	M0
TCGA-IB-7649	1	15.5666666666667	2.47580174577934	high	2	73	2	2	T3	N1	M0
TCGA-IB-7651	1	20.1	2.08696657954777	high	2	64	2	2	T3	N1	M0
TCGA-IB-7652	0	37.2	2.44433487335797	high	2	49	2	2	T3	N1	M0
TCGA-IB-7654	1	15.8666666666667	2.11930864757927	high	1	80	2	2	T2	N1	M0
TCGA-IB-7885	0	41.9	1.70769048515687	high	2	78	2	2	T3	N1	M0
TCGA-IB-7886	1	4.1	2.41149597322476	high	1	80	2	3	T3	N1	M0
TCGA-IB-7887	1	3.66666666666667	1.19888110439943	high	2	62	2	2	T3	N1	M0
TCGA-IB-7888	1	44.4	0.861650056178154	low	2	66	2	2	T3	N0	M0
TCGA-IB-7889	1	16.0333333333333	2.96682845601077	high	2	85	2	1	T3	N1	M0
TCGA-IB-7890	1	19.9333333333333	2.07117709462759	high	1	73	1	3	T2	N0	M0
TCGA-IB-7891	1	30.4333333333333	1.09207046107312	high	2	49	2	1	T3	N1	M0
TCGA-IB-7893	1	3.9	5.4581485446588	high	1	64	2	3	T3	N0	M0
TCGA-IB-7897	1	16.2	1.27629000216792	high	2	53	2	2	T3	N1	M0
TCGA-IB-8126	0	15.4	1.23734911370427	high	2	79	3	1	T4	N1	M0
TCGA-IB-8127	0	17.4	1.63365741181279	high	1	59	2	2	T3	N1	M0
TCGA-IB-A5SO	1	12.1666666666667	1.16040998408063	high	1	71	2	2	T3	N1	M0
TCGA-IB-A5SP	0	16.0666666666667	1.35407323807662	high	1	77	2	2	T3	N0	M0
TCGA-IB-A5SQ	1	7.3	1.12663592533986	high	2	56	1	2	T2	N0	M0
TCGA-IB-A5SS	1	15.3333333333333	2.59234904350467	high	2	64	2	3	T3	N1	M0
TCGA-IB-A5ST	0	21.1666666666667	0.65463269885552	low	2	64	2	2	T3	N1	M0
TCGA-IB-A6UF	0	22.2	1.0237587093153	high	1	63	2	2	T3	N1	M0
TCGA-IB-A6UG	1	1.36666666666667	1.1951052689024	high	1	65	2	3	T3	N1	M0
TCGA-IB-A7LX	1	8.33333333333333	0.870979913320465	low	1	57	2	2	T3	N1	MX
TCGA-IB-A7M4	0	16.1	1.49442009498608	high	1	81	2	3	T3	N1	MX
TCGA-IB-AAUM	0	0.266666666666667	0.673519252174121	low	1	76	2	3	T2	N1	M0
TCGA-IB-AAUN	1	4.8	1.51112334039824	high	2	74	1	2	T2	N0	M0
TCGA-IB-AAUO	1	7.96666666666667	1.01999229504496	high	2	64	2	3	T3	N1	M0
TCGA-IB-AAUP	0	14.3666666666667	0.705586804254368	low	1	68	2	2	T3	N1	M0
TCGA-IB-AAUQ	1	6.1	1.68811107579157	high	1	50	2	2	T3	N1	M0
TCGA-IB-AAUR	0	11.2666666666667	0.475212082607114	low	1	67	2	1	T3	N1	M0
TCGA-IB-AAUS	0	7.5	0.718903988233429	low	2	84	2	2	T3	N1	M0
TCGA-IB-AAUT	0	9.56666666666667	0.543381826351559	low	1	65	2	1	T2	N1	M0
TCGA-IB-AAUU	0	8.16666666666667	2.47579519571429	high	1	35	2	3	T3	N1	M0
TCGA-IB-AAUV	0	13.4666666666667	0.371421843029913	low	1	49	2	2	T3	N1	M0
TCGA-IB-AAUW	1	7.66666666666667	0.492477169594194	low	2	63	2	3	T3	N1	M0
TCGA-L1-A7W4	1	9.26666666666667	1.74305473469719	high	2	48	2	3	T3	N1	M0
TCGA-LB-A7SX	1	13.1	1.08357447922192	high	2	74	2	2	T3	N1	MX
TCGA-LB-A8F3	0	12.6333333333333	0.507542690053102	low	2	64	2	1	T3	N0	MX
TCGA-LB-A9Q5	1	10.4333333333333	1.37005463634109	high	2	63	2	3	T3	N1	MX
TCGA-M8-A5N4	0	19.4666666666667	0.570171681353858	low	2	48	2	2	T3	N0	M0
TCGA-OE-A75W	1	8.9	0.584317968584849	low	1	75	2	1	T3	N0	M0
TCGA-PZ-A5RE	1	15.6666666666667	1.94221494051754	high	2	44	2	3	T3	N1	MX
TCGA-Q3-A5QY	0	13.8666666666667	0.971396588198728	low	1	58	2	2	T3	N1	MX
TCGA-Q3-AA2A	0	3.16666666666667	1.2357687647337	high	2	64	1	1	T3	N1	MX
TCGA-RB-A7B8	1	15.5333333333333	1.07928293536383	high	2	81	2	2	T3	N1	MX
TCGA-RB-AA9M	0	9.53333333333333	1.61396938905747	high	1	43	2	3	T1	N1	MX
TCGA-RL-AAAS	0	0.3	0.603377964190068	low	2	60	1	2	T2	N0	M0
TCGA-S4-A8RM	0	24.5666666666667	0.981323511706502	low	1	67	2	3	T3	N1	MX
TCGA-S4-A8RO	0	17.5	0.867160018950388	low	2	75	2	2	T3	N1	MX
TCGA-S4-A8RP	1	23.4	0.508015390505853	low	2	77	2	3	T3	N1	MX
TCGA-US-A774	1	23.1666666666667	1.59684781871158	high	2	76	2	3	T3	N1	MX
TCGA-US-A776	0	40.5333333333333	0.525564910715431	low	1	61	2	2	T3	N0	MX
TCGA-US-A779	1	17.0333333333333	1.49280164089632	high	2	54	2	1	T3	N1	MX
TCGA-US-A77E	1	14.3333333333333	0.721918040924687	low	1	73	2	3	T3	N1	MX
TCGA-US-A77G	1	0.4	0.545402741336605	low	1	64	2	2	T3	N1	MX
TCGA-US-A77J	1	18.9333333333333	0.430867289809705	low	2	81	2	2	T3	N1	MX
TCGA-XD-AAUG	0	14	0.758794004868507	low	2	66	4	2	T3	N1	M1
TCGA-XD-AAUH	0	13.1666666666667	1.04721550097229	high	2	57	2	2	T3	N1	M0
TCGA-XD-AAUI	1	12.2	0.790305794041625	low	2	50	2	2	T3	N1	MX
TCGA-XD-AAUL	0	16.6	0.827847247536201	low	1	56	2	2	T3	N0	MX
TCGA-XN-A8T3	0	31.7	0.704739655740166	low	1	67	1	2	T2	N0	M0
TCGA-XN-A8T5	0	24	1.26263916102776	high	2	53	1	2	T2	N0	M0
TCGA-YB-A89D	0	11.6666666666667	0.94185176504014	low	1	59	2	2	T3	N1	MX
TCGA-YY-A8LH	0	67.2	0.686564419642969	low	2	61	2	3	T3	N1	MX
TCGA-Z5-AAPL	0	15.5666666666667	0.621078188369721	low	2	74	2	1	T3	N0	M0
