# Supplementary material for: Construction of a prognostic model with histone modification-related genes and identification of potential drugs in pancreatic cancer
Source: Cancer Cell Int. 2021 Jun 5;21:291. doi: 10.1186/s12935-021-01928-6 (PMC8178883; doi:10.1186/s12935-021-01928-6)
Supplement: Supplementary file 2 — Additional file 2: Table S2. Clinical information of samples in GSE57495 dataset. [file 12935_2021_1928_MOESM2_ESM.txt]

id	status	life_span	riskScore_GEO	risk_GEO	stage
GSM1383778	1	13.53333333	1.7209053	high	1B
GSM1383779	1	36.36666667	0.638108809	low	2B
GSM1383780	1	6.2	0.843129213	low	1B
GSM1383781	0	79.83333333	0.775653299	low	2A
GSM1383782	1	5.033333333	1.159059654	low	1B
GSM1383783	1	20.63333333	1.097261482	low	2A
GSM1383784	1	12.53333333	2.298260158	high	2B
GSM1383785	0	63.66666667	0.823433049	low	1B
GSM1383786	1	17.53333333	1.230772891	high	2B
GSM1383787	1	28.33333333	0.315731697	low	1B
GSM1383788	0	45.23333333	2.08314472	high	2B
GSM1383789	1	20.5	1.462890564	high	2B
GSM1383790	1	15.9	0.43831258	low	2B
GSM1383791	1	37.73333333	0.707109602	low	2B
GSM1383792	1	9.266666667	0.859135414	low	2B
GSM1383793	0	57.86666667	0.586378378	low	2A
GSM1383794	1	31.56666667	1.324405312	high	2B
GSM1383795	1	30.13333333	0.932709548	low	2A
GSM1383796	0	54.1	0.213674871	low	1B
GSM1383797	1	7.833333333	2.847474708	high	2B
GSM1383798	0	37.8	1.120376691	low	2A
GSM1383799	0	49.5	1.405917551	high	2A
GSM1383800	1	29.06666667	3.105894303	high	2A
GSM1383801	1	16.16666667	2.679973452	high	2B
GSM1383802	1	2.933333333	1.202207664	low	2A
GSM1383803	1	31.73333333	1.237686976	high	1B
GSM1383804	1	26.33333333	1.064079634	low	2B
GSM1383805	1	8.866666667	1.876144712	high	2B
GSM1383806	1	10.6	1.496723686	high	2B
GSM1383807	1	21.5	2.310946381	high	2B
GSM1383808	1	30.53333333	1.185016516	low	1
GSM1383809	1	19.5	2.378942833	high	2B
GSM1383810	1	13.93333333	2.899892218	high	2A
GSM1383811	0	30.26666667	0.552211866	low	2A
GSM1383812	0	33.46666667	1.479198537	high	1B
GSM1383813	1	17.93333333	2.474759689	high	1B
GSM1383814	0	28.66666667	1.58402691	high	2A
GSM1383815	1	4.5	1.304662227	high	2B
GSM1383816	1	20.03333333	1.475250392	high	2B
GSM1383817	0	27.1	3.129482381	high	2B
GSM1383818	0	36.9	0.856026586	low	2B
GSM1383819	1	33	0.755791631	low	2B
GSM1383820	1	15.63333333	0.841908613	low	2A
GSM1383821	1	16.23333333	0.602082552	low	2B
GSM1383822	1	16.43333333	1.567494904	high	2B
GSM1383823	1	8.833333333	1.740738625	high	2A
GSM1383824	0	33.46666667	1.12195351	low	1B
GSM1383825	1	12.16666667	0.621533412	low	2B
GSM1383826	0	21.9	1.162226996	low	2B
GSM1383827	0	11.5	0.876869131	low	1B
GSM1383828	1	9.933333333	1.122702737	low	2B
GSM1383829	0	29.16666667	0.822501221	low	2A
GSM1383830	1	15.5	2.483858577	high	2B
GSM1383831	0	29.66666667	1.017863959	low	2A
GSM1383832	0	24.23333333	1.734678893	high	2B
GSM1383833	1	17.66666667	1.409406198	high	2B
GSM1383834	0	25.63333333	1.162373729	low	1B
GSM1383835	1	21.13333333	1.476998117	high	2A
GSM1383836	0	22.7	1.738384821	high	2B
GSM1383837	1	13.6	0.848253434	low	2B
GSM1383838	0	23.23333333	0.96197466	low	2A
GSM1383839	1	7.466666667	2.754548027	high	2B
GSM1383840	1	3.766666667	2.400416057	high	2B
