# Supplementary material for: Construction of a prognostic model with histone modification-related genes and identification of potential drugs in pancreatic cancer
Source: Cancer Cell Int. 2021 Jun 5;21:291. doi: 10.1186/s12935-021-01928-6 (PMC8178883; doi:10.1186/s12935-021-01928-6)
Supplement: Supplementary file 3 — Additional file 3: Table S3. Genes related to histone modification obtained from the GSEA website. [file 12935_2021_1928_MOESM3_ESM.txt]

	gene
1	AC005261.1
2	ACTL6A
3	ACTL6B
4	ACTR6
5	AKAP8
6	AKAP8L
7	ANP32E
8	APBB1
9	ARID4A
10	ARID4B
11	ARRB1
12	ASH1L
13	ASH2L
14	ATG5
15	ATM
16	ATRX
17	ATXN3L
18	AUTS2
19	BCOR
20	BEND3
21	BMI1
22	BRCA1
23	BRCA2
24	BRD1
25	BRD4
26	BRD8
27	BRPF1
28	BRPF3
29	C6orf89
30	CAMK2D
31	CARM1
32	CCNB1
33	CDC73
34	CDK9
35	CENPA
36	CENPC
37	CENPH
38	CENPI
39	CENPK
40	CENPL
41	CENPM
42	CENPN
43	CENPO
44	CENPP
45	CENPQ
46	CENPS
47	CENPT
48	CENPU
49	CENPW
50	CENPX
51	CHD5
52	CHEK1
53	COPRS
54	CRTC2
55	CTBP1
56	CTCFL
57	CTNNB1
58	CTR9
59	CUL4B
60	CXXC1
61	DDB1
62	DDB2
63	DMAP1
64	DMRTC2
65	DNMT1
66	DNMT3B
67	DPY30
68	DR1
69	DRD1
70	DTX3L
71	DYDC1
72	DYDC2
73	EED
74	EHMT1
75	EHMT2
76	ELK4
77	EP300
78	EP400
79	EPC1
80	EZH1
81	EZH2
82	EZHIP
83	FMR1
84	FOXP3
85	GATA3
86	GCG
87	GFI1
88	H1-2
89	H1-3
90	H1-4
91	H1-5
92	H2BC1
93	H4-16
94	H4C1
95	H4C11
96	H4C12
97	H4C13
98	H4C14
99	H4C15
100	H4C2
101	H4C3
102	H4C4
103	H4C5
104	H4C6
105	H4C8
106	H4C9
107	HAT1
108	HCFC1
109	HDAC1
110	HDAC11
111	HDAC2
112	HDAC3
113	HDAC4
114	HDAC5
115	HDAC6
116	HDAC7
117	HDAC8
118	HDAC9
119	HJURP
120	HR
121	HSF4
122	IL1B
123	ING3
124	ING4
125	ING5
126	IRF4
127	ITGB3BP
128	IWS1
129	JADE1
130	JADE2
131	JADE3
132	JARID2
133	JMJD1C
134	KANSL1
135	KANSL1L
136	KANSL2
137	KANSL3
138	KAT14
139	KAT2A
140	KAT2B
141	KAT5
142	KAT6A
143	KAT6B
144	KAT7
145	KAT8
146	KDM1A
147	KDM1B
148	KDM2A
149	KDM2B
150	KDM3A
151	KDM3B
152	KDM4A
153	KDM4B
154	KDM4C
155	KDM4D
156	KDM4E
157	KDM5A
158	KDM5B
159	KDM5C
160	KDM5D
161	KDM6A
162	KDM6B
163	KDM7A
164	KDM8
165	KMT2A
166	KMT2B
167	KMT2C
168	KMT2D
169	KMT2E
170	KMT5A
171	KMT5B
172	KMT5C
173	KNL1
174	KPNA7
175	LDB1
176	LEF1
177	LEO1
178	LIF
179	LMNA
180	LRRK2
181	MACROH2A1
182	MAP3K7
183	MAPK3
184	MBIP
185	MCM3AP
186	MCRS1
187	MEAF6
188	MECOM
189	MECP2
190	MIR182
191	MIS18A
192	MIS18BP1
193	MORF4L1
194	MORF4L2
195	MSL1
196	MSL2
197	MSL3
198	MSL3P1
199	MTF2
200	MUC1
201	MYB
202	MYOD1
203	NAA40
204	NAA50
205	NAA60
206	NAP1L2
207	NASP
208	NCOA1
209	NELFE
210	NOC2L
211	NPM1
212	NR1H4
213	NSD1
214	NSD2
215	NSD3
216	OGT
217	OIP5
218	OTUB1
219	PADI1
220	PADI2
221	PADI3
222	PADI4
223	PADI6
224	PAF1
225	PAGR1
226	PAX5
227	PAXIP1
228	PCGF1
229	PCGF2
230	PCGF3
231	PCGF5
232	PCGF6
233	PER1
234	PER2
235	PHF1
236	PHF19
237	PHF2
238	PHF20
239	PHF8
240	PIH1D1
241	PINK1
242	PIWIL1
243	PIWIL2
244	POLE3
245	POLE4
246	PRDM12
247	PRDM14
248	PRDM16
249	PRDM4
250	PRDM5
251	PRDM6
252	PRDM7
253	PRDM9
254	PRKD1
255	PRKD2
256	PRMT1
257	PRMT2
258	PRMT5
259	PRMT6
260	PRMT7
261	PRMT8
262	PSME4
263	PTMA
264	PWP1
265	PYGO2
266	RBBP4
267	RBBP5
268	RBBP7
269	RCOR1
270	REST
271	RIF1
272	RING1
273	RIOX1
274	RIOX2
275	RLF
276	RNF168
277	RNF2
278	RNF20
279	RNF40
280	RNF8
281	RPS6KA4
282	RPS6KA5
283	RSF1
284	RTF1
285	RUVBL1
286	RUVBL2
287	RYBP
288	SDR16C5
289	SET
290	SETD1A
291	SETD1B
292	SETD2
293	SETD3
294	SETD5
295	SETD7
296	SETDB1
297	SETDB2
298	SETMAR
299	SFPQ
300	SGF29
301	SIN3A
302	SIRT1
303	SIRT2
304	SIRT6
305	SIRT7
306	SKP1
307	SMAD4
308	SMARCA5
309	SMARCAD1
310	SMARCB1
311	SMYD2
312	SNCA
313	SNW1
314	SPHK2
315	SPI1
316	SPTY2D1
317	SRCAP
318	SUPT3H
319	SUPT6H
320	SUPT7L
321	SUV39H1
322	SUV39H2
323	SUZ12
324	SYCP3
325	TADA1
326	TADA2A
327	TADA3
328	TAF10
329	TAF12
330	TAF5L
331	TAF6L
332	TAF7
333	TAF9
334	TAF9B
335	TET2
336	TET3
337	TNP1
338	TNP2
339	TRIM16
340	TRIM37
341	TRIP12
342	TRRAP
343	TWIST1
344	UBE2A
345	UBE2B
346	UBE2E1
347	UBE2N
348	UBR2
349	UBR5
350	USP22
351	UTY
352	VEGFA
353	VPS72
354	VRK1
355	WAC
356	WBP2
357	WDR5
358	WDR5B
359	WDR61
360	WDR70
361	WDR82
362	YEATS2
363	YEATS4
364	ZMPSTE24
365	ZNF274
366	ZNF335
367	ZNF451
368	ZNHIT1
369	ATAD2B
370	BAZ2A
371	BRD2
372	BRD3
373	BRD7
374	BRD9
375	BRDT
376	CBX2
377	CBX4
378	CBX5
379	CBX8
380	CDY1
381	CDY1B
382	CDYL
383	CDYL2
384	CHD1
385	CHD8
386	DOT1L
387	DPF2
388	DPPA3
389	FAM156A
390	FAM156B
391	FBL
392	FBLL1
393	GLYR1
394	ING1
395	ING2
396	JMJD7
397	L3MBTL1
398	L3MBTL2
399	LRWD1
400	MBTD1
401	MEN1
402	MLLT3
403	MPHOSPH8
404	MSH6
405	NCAPD3
406	NCAPG2
407	NTMT1
408	PHF13
409	PHIP
410	PRDM13
411	PRDM2
412	PYGO1
413	RAG2
414	RRP8
415	SMARCA4
416	SMYD1
417	SMYD3
418	SPIN1
419	SPIN2A
420	SPIN2B
421	SPIN3
422	SPIN4
423	TAF1
424	TAF1L
425	TDRD3
426	TP53BP1
427	TRIM24
428	TTLL12
429	UHRF1
430	ZMYND11
431	ZMYND8
