# Supplementary material for: Construction of a prognostic model with histone modification-related genes and identification of potential drugs in pancreatic cancer
Source: Cancer Cell Int. 2021 Jun 5;21:291. doi: 10.1186/s12935-021-01928-6 (PMC8178883; doi:10.1186/s12935-021-01928-6)
Supplement: Supplementary file 4 — Additional file 4: Table S4. Candidate genes obtained by differential gene expression analysis and univariate regression analysis. [file 12935_2021_1928_MOESM4_ESM.txt]

x	gene
1	ACTL6A
2	APBB1
3	CBX8
4	CENPA
5	CENPT
6	CXXC1
7	DMAP1
8	DPY30
9	DTX3L
10	EZH1
11	FAM156A
12	FBLL1
13	HCFC1
14	HDAC4
15	HDAC5
16	HJURP
17	ING5
18	JADE2
19	KDM5B
20	KDM8
21	KPNA7
22	LRWD1
23	MECOM
24	MECP2
25	MUC1
26	NAA50
27	NAP1L2
28	OIP5
29	PADI1
30	PAGR1
31	SDR16C5
32	SIRT2
33	SNCA
34	SPHK2
35	SPIN2B
36	SPTY2D1
37	TAF6L
38	TRIM16
39	UHRF1
40	WDR5
41	OGT
42	LEF1
43	FOXP3
44	GATA3
45	CCNB1
46	DNMT3B
47	CENPK
48	CENPM
49	CENPW
50	SMYD3
51	MAPK3
52	CENPI
53	MYB
54	MLLT3
55	PRDM5
56	LMNA
57	CENPH
58	CENPU
59	TWIST1
60	HR
61	JADE1
62	ATM
63	HSF4
64	HDAC9
65	GFI1
66	DRD1
67	SPI1
68	IRF4
69	PADI3
70	LIF
71	PAX5
72	KDM4E
73	PIWIL1
74	PADI2
75	MSL3P1
76	IL1B
77	DYDC2
78	PIWIL2
79	ACTL6B
80	PRMT8
81	SMYD1
82	KDM5D
